# Supplementary material for: Multitarget Potential of Phytochemicals from Traditional Medicinal Tree, Terminalia arjuna (Roxb. ex DC.) Wight & Arnot as Potential Medicaments for Cardiovascular Disease: An In-Silico Approach
Source: Molecules. 2023 Jan 20;28(3):1046. doi: 10.3390/molecules28031046 (PMC9920080; doi:10.3390/molecules28031046)
Supplement: Supplementary file 1 [file molecules-28-01046-s001.zip]

Archive with 1 entries (1 files):
- molecules-2126927-SI.pdf
